# Supplementary material for: The polarity protein Par3 coordinates positively self-renewal and negatively invasiveness in glioblastoma
Source: Cell Death Dis. 2021 Oct 12;12(10):932. doi: 10.1038/s41419-021-04220-7 (PMC8511086; doi:10.1038/s41419-021-04220-7)
Supplement: Supplementary file 2 — Supplementary Table V [file 41419_2021_4220_MOESM2_ESM.xlsx]

## Sheet: 3031_Par3_FDR_005
	logFC	logCPM	LR	PValue	FDR
PARD3	-2.56739	4.57437	229.007	9.81605e-52	1.22465e-47
CAMKMT	-1.1483	1.59449	16.9116	3.9162e-05	0.0122146
KIAA1614	-1.04242	1.69303	12.8722	0.000333505	0.0467186
GPR137B	-1.01153	3.55457	28.7507	8.23198e-08	0.000205404
CCDC71L	-0.988981	1.94658	12.8907	0.000330222	0.0467186
APOD	-0.937369	2.91395	20.6145	5.61693e-06	0.00337438
APBA1	-0.889491	2.18896	13.6634	0.000218678	0.0368679
MORN4	-0.888278	3.19601	19.9302	8.03211e-06	0.00400835
SLC1A1	-0.847415	3.34558	21.6468	3.27757e-06	0.00272607
TENM4	-0.842687	3.74132	21.1634	4.21752e-06	0.00301963
SLC25A24	-0.821616	4.92548	32.4609	1.21615e-08	3.79319e-05
EPB41L3	-0.786143	3.11856	18.7531	1.48783e-05	0.00638264
FLRT2	-0.779658	4.01892	23.925	1.00161e-06	0.00104134
C6orf228	-0.712016	4.36081	21.1012	4.35664e-06	0.00301963
TMED10	-0.70771	7.89643	43.4993	4.24101e-11	1.7637e-07
COL19A1	-0.704571	3.17975	14.3557	0.000151323	0.03045
ATP5J2	-0.701215	9.35765	44.1148	3.09675e-11	1.7637e-07
SPATA6	-0.692845	3.24043	13.5519	0.000232058	0.0380941
THSD4	-0.65347	3.93823	17.0164	3.70591e-05	0.0121671
CDK8	-0.615086	4.65486	17.1981	3.36781e-05	0.0113559
RAPGEF5	-0.615019	4.54959	20.5932	5.67986e-06	0.00337438
GAP43	-0.615011	7.31622	26.0173	3.38374e-07	0.000469061
SVIL	-0.592248	5.75519	24.0997	9.14757e-07	0.0010375
MTMR14	-0.58096	5.6498	17.582	2.75177e-05	0.00953643
HCN2	-0.569863	5.43869	15.3635	8.86842e-05	0.0225801
SLC25A32	-0.564313	6.36403	20.2592	6.76274e-06	0.00369782
GNAS	-0.559447	4.87825	18.1525	2.03905e-05	0.0082062
IGFBP5	-0.554835	10.2695	26.2062	3.06834e-07	0.000469061
COX6A1	-0.551945	9.25516	22.7491	1.84593e-06	0.0017115
SUZ12	-0.538097	6.84027	22.6729	1.92057e-06	0.0017115
BHLHE41	-0.536488	5.20106	14.4499	0.000143938	0.0294388
PAQR3	-0.53503	4.84738	14.2026	0.000164147	0.0319635
DBNDD1	-0.533975	5.8893	18.0821	2.11583e-05	0.00824908
ARHGAP6	-0.522538	4.74935	13.0929	0.000296412	0.0440243
COL4A1	-0.51978	7.26896	13.7819	0.000205307	0.0353265
SH3D19	-0.50747	5.67884	19.0313	1.28592e-05	0.0057297
PIAS2	-0.498501	6.60475	13.7691	0.000206703	0.0353265
IGFBP3	-0.476346	6.36998	16.7428	4.28055e-05	0.0130254
RNF168	-0.473507	5.20708	12.8525	0.000337021	0.0467186
PALM2	-0.471654	5.60162	14.7863	0.00012041	0.0273133
BRWD1	-0.461932	5.61663	15.175	9.79946e-05	0.0235112
NTSR1	-0.457438	5.78702	14.0861	0.00017463	0.0330103
SLC4A7	-0.455568	7.47543	15.8098	7.00373e-05	0.0189953
MMP16	-0.454558	6.48462	14.5672	0.00013525	0.0294388
TMEM132B	-0.449047	5.74389	12.8768	0.000332676	0.0467186
SMAD1	-0.436903	6.27194	14.4916	0.000140788	0.0294388
CCND2	-0.433673	6.74123	13.9283	0.000189918	0.0342767
PLXNA4	-0.428554	7.39678	15.0544	0.000104457	0.0245889
PROX1	-0.421792	7.09466	15.2533	9.40135e-05	0.0229983
TENM2	-0.409445	6.5436	13.0372	0.000305361	0.0448198
NETO2	-0.391463	7.5509	13.4482	0.000245243	0.0397357
H2AFX	0.385496	8.45035	13.3748	0.000255034	0.040276
SRSF2	0.437538	6.55522	14.5191	0.000138743	0.0294388
HYAL2	0.438546	5.73766	13.1479	0.000287847	0.0432672
TMEM132A	0.452198	5.90802	15.3022	9.16078e-05	0.022858
FOSL2	0.471699	6.29634	13.5988	0.000226326	0.0376486
USB1	0.480032	5.7401	15.5386	8.08389e-05	0.0214584
IL32	0.482727	4.47379	12.7389	0.000358129	0.0490991
FZR1	0.482842	5.50918	15.9161	6.62129e-05	0.0183571
PTPRF	0.487197	4.94279	14.5177	0.000138847	0.0294388
RANGAP1	0.493872	5.61557	13.2831	0.00026781	0.041765
PAGR1	0.497051	4.8732	13.9047	0.000192319	0.0342767
CYR61	0.500083	6.14053	19.6183	9.45606e-06	0.0043694
LAYN	0.500997	4.77043	14.4758	0.000141973	0.0294388
CAPN2	0.510456	6.72072	19.777	8.70255e-06	0.00417588
PIK3CD	0.521842	4.61106	13.201	0.000279803	0.0425711
FAM50A	0.53465	4.63699	13.208	0.000278756	0.0425711
SDSL	0.545792	4.63574	12.9209	0.000324936	0.0467186
S100A2	0.558588	4.76772	13.9698	0.00018577	0.0340833
AJUBA	0.579366	4.89811	17.8465	2.39463e-05	0.00853584
PNP	0.606001	4.03234	15.3814	8.7848e-05	0.0225801
PSKH1	0.60669	4.60871	14.2298	0.000161786	0.0319635
CCM2	0.610386	5.73761	20.1514	7.15464e-06	0.00371922
AMOTL2	0.619688	5.57345	25.412	4.6303e-07	0.000577677
C9orf123	0.642674	5.92277	27.4608	1.60313e-07	0.000285724
KATNB1	0.645674	3.56031	13.4023	0.000251317	0.0401978
MGC23284	0.652798	3.4485	14.1754	0.00016653	0.0319635
AOX1	0.65955	3.99325	17.874	2.36028e-05	0.00853584
NRG1	0.682631	3.29028	13.7968	0.000203679	0.0353265
LIF	0.69757	4.01676	20.2439	6.81707e-06	0.00369782
SLC25A10	0.70013	3.92588	17.8486	2.39193e-05	0.00853584
BMP4	0.785023	2.66816	14.054	0.000177639	0.033078
POLE4	0.796705	3.37206	16.0611	6.13298e-05	0.0177942
KRT80	0.798832	3.2851	18.6938	1.53478e-05	0.00638264
C6orf57	0.825491	2.74179	16.1585	5.82557e-05	0.0173047
FZD8	0.856442	2.83984	15.9538	6.49069e-05	0.0183571
STAC	0.890369	3.18388	16.9482	3.84142e-05	0.0122146
NGFR	0.99752	2.62477	20.6055	5.64337e-06	0.00337438
TRPV2	1.28375	1.04484	14.9014	0.000113281	0.026172
ABCC3	1.37311	1.64869	21.1423	4.26421e-06	0.00301963
TSPAN2	2.04227	0.923181	27.7693	1.36675e-07	0.000284193

## Sheet: 3034_Par3_FDR_005
	logFC	logCPM	LR	PValue	FDR
PARD3	-2.56133	4.13145	250.459	2.06246e-56	2.45722e-52
PPIF	-0.999056	7.37174	82.8757	8.73766e-20	5.20503e-16
C7orf57	-0.847203	3.09851	18.5966	1.61512e-05	0.0113191
SLC25A24	-0.815171	4.1904	29.373	5.9705e-08	7.11325e-05
KIAA1549	-0.744452	4.22475	22.6725	1.92098e-06	0.0017605
CDK8	-0.655225	4.55871	23.1424	1.50438e-06	0.0014936
MFAP3	-0.642207	3.89308	16.3013	5.40268e-05	0.0247568
HIPK2	-0.625172	7.90822	36.418	1.59228e-09	3.79409e-06
ATP5J2	-0.590461	9.35929	36.9156	1.23357e-09	3.6742e-06
TMED10	-0.564138	8.1631	29.4737	5.66813e-08	7.11325e-05
MTMR14	-0.531916	4.96201	18.7622	1.48075e-05	0.0110261
SLC25A32	-0.524525	5.63916	20.2114	6.93395e-06	0.00550741
COX6A1	-0.501838	9.76101	27.3933	1.66003e-07	0.000179796
IL1B	-0.494867	5.97383	18.3302	1.85742e-05	0.011647
BRWD1	-0.48868	5.48429	17.2781	3.22882e-05	0.0160284
PHLDA2	-0.466034	6.4527	17.8655	2.37079e-05	0.0134503
COX17	-0.463784	6.90803	17.5319	2.82535e-05	0.0153005
NPTX1	-0.452007	6.46299	15.6357	7.67928e-05	0.0338855
ISG15	0.444537	9.43234	15.4928	8.28189e-05	0.0352395
IFIT1	0.452602	5.3735	15.0424	0.000105121	0.0431865
RSAD2	0.471912	5.71724	17.0394	3.66114e-05	0.0174475
IFI6	0.494307	11.5762	20.3609	6.41278e-06	0.00545728
IFITM10	0.503406	4.98474	17.2858	3.21585e-05	0.0160284
CMPK2	0.513486	5.64742	17.9942	2.21581e-05	0.0131996
SNORA12	0.619898	6.07428	18.4028	1.788e-05	0.011647
OAS2	0.634879	7.56557	29.5622	5.41519e-08	7.11325e-05
IFI27	0.813083	5.86441	46.0913	1.12871e-11	4.48249e-08
MX2	0.987722	3.66083	32.3391	1.29479e-08	2.20373e-05
MKRN9P	1.50846	2.14238	35.0684	3.1832e-09	6.32078e-06

## Sheet: common genes
9 common elements in "3031-EdgeR" and "3034-EdgeR":
LogFC	U3034MG	U3031MG
PARD3	-2.56133	-2.56739
SLC25A24	-0.815171	-0.821616
TMED10	-0.564138	-0.70771
ATP5J2	-0.590461	-0.701215
CDK8	-0.655225	-0.615086
MTMR14	-0.531916	-0.58096
SLC25A32	-0.524525	-0.564313
COX6A1	-0.501838	-0.551945
BRWD1	-0.48868	-0.461932
